# Supplementary material for: Botulinum Toxin Type A for the Prevention of Migraines: An Umbrella Review of Systematic Reviews
Source: Toxins (Basel). 2026 Jan 9;18(1):33. doi: 10.3390/toxins18010033 (PMC12846396; doi:10.3390/toxins18010033)
Supplement: Supplementary file 1 [file toxins-18-00033-s001.zip]

Archive with 1 entries (1 files):
- toxins-4077732-supplementary.pdf
